# Supplementary material for: The Effect of the Incorporation Level of Rosa rugosa Fruit Pomace and Its Drying Method on the Physicochemical, Microstructural, and Sensory Properties of Wheat Pasta
Source: Molecules. 2025 Jul 29;30(15):3170. doi: 10.3390/molecules30153170 (PMC12348497; doi:10.3390/molecules30153170)
Supplement: Supplementary file 1 [file molecules-30-03170-s001.zip]

Archive with 1 entries (1 files):
- molecules-3769741-supplementary.pdf
